# Supplementary material for: Analysis of the Mechanism of GuizhiFuling Wan in Treating Adenomyosis Based on Network Pharmacology Combined with Molecular Docking and Experimental Verification
Source: Evid Based Complement Alternat Med. 2022 Aug 26;2022:6350257. doi: 10.1155/2022/6350257 (PMC9440632; doi:10.1155/2022/6350257)
Supplement: Supplementary Materials — Figure S1: HPLC figure of baicalein, β-sitosterol, and stigmasterol. Table S1: GFW-related compounds and targets. Table S2: AM-related targets. Table S3: GFW-AM common targets. Table S4: GFW-AM common targets' string interactions and key targets. [file 6350257.f1.zip]

Archive with 5 entries (5 files):
- Figure S1.pdf
- Supplementary Table S1.pdf
- Supplementary Table S2.pdf
- Supplementary Table S3.pdf
- Supplementary Table S4.pdf
